# Supplementary material for: Microplastics in the Water Column of the Rhine River Near Basel: 22 Months of Sampling
Source: Environ Sci Technol. 2024 Mar 13;58(12):5491–9. doi: 10.1021/acs.est.3c08364 (PMC10976896; doi:10.1021/acs.est.3c08364)
Supplement: Supplementary file 2 — es3c08364_si_002.zip [file es3c08364_si_002.zip]

Archive with 24 entries (20 files):
- scripts/
- scripts/R_scripts/
- scripts/.DS_Store
- __MACOSX/scripts/._.DS_Store
- scripts/MatlabExtractionRoutine/
- scripts/R_scripts/.DS_Store
- __MACOSX/scripts/R_scripts/._.DS_Store
- scripts/R_scripts/00_forOpenSpecy/
- scripts/R_scripts/03_analysis.R
- __MACOSX/scripts/R_scripts/._03_analysis.R
- scripts/R_scripts/01_PreQC_dataProcessing.R
- __MACOSX/scripts/R_scripts/._01_PreQC_dataProcessing.R
- scripts/R_scripts/02_PostQC_dataProcessing.R
- __MACOSX/scripts/R_scripts/._02_PostQC_dataProcessing.R
- scripts/MatlabExtractionRoutine/ExtractOPUS.m
- __MACOSX/scripts/MatlabExtractionRoutine/._ExtractOPUS.m
- scripts/MatlabExtractionRoutine/FixMatFile.ipynb
- __MACOSX/scripts/MatlabExtractionRoutine/._FixMatFile.ipynb
- scripts/R_scripts/00_forOpenSpecy/MiP_analysis_RawSpecMatching.R
- __MACOSX/scripts/R_scripts/00_forOpenSpecy/._MiP_analysis_RawSpecMatching.R
- scripts/R_scripts/00_forOpenSpecy/00_MiP_analysis.R
- __MACOSX/scripts/R_scripts/00_forOpenSpecy/._00_MiP_analysis.R
- scripts/R_scripts/00_forOpenSpecy/MiP_analysis_1stDerivMatching.R
- __MACOSX/scripts/R_scripts/00_forOpenSpecy/._MiP_analysis_1stDerivMatching.R
