# Supplementary material for: Microplastics in the Water Column of the Rhine River Near Basel: 22 Months of Sampling
Source: Environ Sci Technol. 2024 Mar 13;58(12):5491–9. doi: 10.1021/acs.est.3c08364 (PMC10976896; doi:10.1021/acs.est.3c08364)
Supplement: Supplementary file 2 — es3c08364_si_002.zip [file es3c08364_si_002.zip › scripts/R_scripts/03_analysis.R]

###_______________###
### DATA ANALYSIS ###
###_______________###
library(ggplot2)
library(gridExtra)
library(patchwork)
library(plyr)
library(scales)
library(boot)

# load data
RUS_dat_sum_BlankCorr <- read.csv("[...]/RUS_dat_ForAnalysis.csv", header = T)
head(RUS_dat_sum_BlankCorr)

# LOAD AND PROCESS ENVIRONMENTAL METADATA
# these data were downloaded from the goverment (see publication)
waterDat <- read.csv("[...]/ENV_rhineWater.csv", header = T)

# Convert Zeitstempel to POSIXct (date-time) format
waterDat$Zeitstempel <- as.POSIXct(waterDat$Zeitstempel)

# Create a new column with just the date part
waterDat$Date <- as.Date(format(waterDat$Zeitstempel, "%Y-%m-%d"))

earliestDate <- min(waterDat$Date)
earliestDate

latestDate <- max(waterDat$Date)
latestDate

# also need a dataset with the average discharge level during the centrifuge sampling for my sample dates
# Convert the 'START' and 'END' columns to Date format
RUSmetaData$START <- as.Date(RUSmetaData$START, format = "%d.%m.%y %H:%M")
RUSmetaData$END <- as.Date(RUSmetaData$END, format = "%d.%m.%y %H:%M")

# Extract only the date part from 'START' and 'END'
RUSmetaData$START_date <- as.Date(RUSmetaData$START)
RUSmetaData$END_date <- as.Date(RUSmetaData$END)

# Now, 'START' and 'END' contain only the date part
head(RUSmetaData)

# now calculate average discharge for the runtime of the centrifuge
head(waterDat)

# check if all dates are shared
# Extract the unique dates from the "START" and "END" columns in RUSmetaData
rus_dates <- unique(c(RUSmetaData$START, RUSmetaData$END))

# Find the dates that are not present in "waterDat$Zeitstempel"
missing_dates <- setdiff(rus_dates, waterDat$Date)

# Print the result
if (length(missing_dates) == 0) {
  print("All dates from RUSmetaData are present in waterDat$Zeitstempel.")
} else {
  print("Dates from RUSmetaData that are not present in waterDat$Zeitstempel:")
  print(missing_dates)
}

# Initialize a vector to store the average discharge values
avg_discharge <- numeric(nrow(RUSmetaData))

# Iterate through each row in RUSmetaData
for (i in 1:nrow(RUSmetaData)) {
  # Extract the START and END dates for the current row
  start_date <- RUSmetaData$START[i]
  end_date <- RUSmetaData$END[i]
  
  # Filter the rows in waterDat based on the START and END dates
  selected_rows <- waterDat$Abflussmenge[waterDat$Date >= start_date & waterDat$Date <= end_date]
  
  # Calculate the average of selected Abflussmenge values
  avg_discharge[i] <- mean(selected_rows, na.rm = TRUE)
}

# Add the calculated average discharge values to RUSmetaData as a new column
RUSmetaData$AVGDischarge <- avg_discharge

# Print the updated RUSmetaData data frame
head(RUSmetaData)

# discharge plot
watPlot <- ggplot(waterDat, aes(x = Date, y = Abflussmenge)) + geom_line() + theme_bw() + ylab("Discharge ["~m^{3}~s^{-1}~"]") + scale_x_date(date_labels = "%Y-%m-%d") + labs(x = NULL) + theme(panel.grid.major = element_blank(), panel.grid.minor = element_blank(), panel.background = element_blank()) + ggtitle("(a)")
watPlot

# sediment data
sedDat <- read.csv("[...]/ENV_suspMatter.csv", header = T)
head(sedDat)

sedDat_sub <- subset(sedDat, Probenahmejahr %in% c(2021, 2022, 2023))
sedDat_sub$Date <- as.Date(sedDat_sub$Probenahmedatum_date, "%Y-%m-%d")

# Filter the DataFrame to include only rows within the date range
sedDat_sub <- sedDat_sub[sedDat_sub$Date >= earliestDate & sedDat_sub$Date <= latestDate, ]

# Sort the DataFrame by the "Date" column in ascending order
sedDat_sub_sorted <- sedDat_sub[order(sedDat_sub$Date), ]

# Display the sorted DataFrame
print(sedDat_sub_sorted)

sedPlot <- ggplot(sedDat_sub, aes(x = Date, y = Wert.numerisch)) + geom_line(aes(group = 1)) + theme_bw() + ylab("Suspended matter DW ["~mg~L^{-1}~"]") + scale_x_date(date_labels = "%Y-%m-%d") + labs(x = NULL) + theme(panel.grid.major = element_blank(), panel.grid.minor = element_blank(), panel.background = element_blank()) + ggtitle("(b)")
sedPlot

# assemble plot
metaPlot <- watPlot / sedPlot + plot_layout(ncol = 1)
metaPlot


#___OVERALL microplastic concentration per month
# summarise: combine all microplastic polymer types
RUS_dat_sum_BlankCorr_sum <- ddply(RUS_dat_sum_BlankCorr, c("month", "VolUsedSample_L", "DW_used_g", "suspendM_mgL"), summarise, n = sum(n))
RUS_dat_sum_BlankCorr_sum$MPconc_nM3 <- round(RUS_dat_sum_BlankCorr_sum$n / (RUS_dat_sum_BlankCorr_sum$VolUsedSample_L/1000), digits = 2)
RUS_dat_sum_BlankCorr_sum$MPconc_gSM <- round(RUS_dat_sum_BlankCorr_sum$n / RUS_dat_sum_BlankCorr_sum$DW_used_g, digits = 3)

myOrder_month <- c("13 Jul 21", "11 Aug 21", "10 Sep 21", "08 Oct 21", "05 Nov 21", "26 Nov 21", "14 Jan 22", "11 Feb 22", "11 Mar 22", "08 Apr 22", "13 May 22", "03 Jun 22", "01 Jul 22", "29 Jul 22", "25 Aug 22", "23 Sep 22", "21 Oct 22", "18 Nov 22", "16 Dec 22", "13 Jan 23", "09 Feb 23", "10 Mar 23")
RUS_dat_sum_BlankCorr_sum$month <- factor(RUS_dat_sum_BlankCorr_sum$month, levels = myOrder_month)

MPconc_L <- ggplot(RUS_dat_sum_BlankCorr_sum, aes(x = month, y = MPconc_nM3)) + geom_point() + theme_bw() + geom_line(aes(group = 1)) + theme(panel.grid.major = element_blank(), panel.grid.minor = element_blank(), panel.background = element_blank(), axis.text.x = element_text(angle = 45, hjust = 1)) + labs(x = NULL) + ylab("Microplastics [n"~m^{-3}~"]") + ggtitle("(A)")

MPconc_SM <- ggplot(RUS_dat_sum_BlankCorr_sum, aes(x = month, y = MPconc_gSM)) + geom_point() + theme_bw() + geom_line(aes(group = 1)) + ylab("Microplastics [n"~g^{-1}~"SPM]") + theme(panel.grid.major = element_blank(), panel.grid.minor = element_blank(), panel.background = element_blank(), axis.text.x = element_text(angle = 45, hjust = 1)) + labs(x = NULL) + ggtitle("(B)")

DF_loads <- merge(RUSmetaData, RUS_dat_sum_BlankCorr_sum, by = "month")
DF_loads$L <- DF_loads$MPconc_nM3*DF_loads$AVGDischarge
DF_loads$month <- factor(DF_loads$month, levels = myOrder_month)
DF_loads$L_log10 <- log10(DF_loads$L)

L_plot <- ggplot(DF_loads, aes(x = month, y = L_log10)) + geom_line(aes(group = 1)) + theme_bw() + ylab("Microplastics [n"~s^{-1}~"]") + theme(panel.grid.major = element_blank(), panel.grid.minor = element_blank(), panel.background = element_blank(), axis.text.x = element_text(angle = 45, hjust = 1)) + scale_y_continuous(labels = label_math(10^.x)) + annotation_logticks(sides = "l") + geom_point(data = DF_loads, aes(x = month, y = L_log10), stat = "identity") + ggtitle("(C)") + xlab("Sample date")
L_plot

MP_SM_plots3 <- MPconc_L / MPconc_SM / L_plot + plot_layout(ncol = 1)
MP_SM_plots3


## little summaries of the data
meanConc_nM3 <- round(mean(RUS_dat_sum_BlankCorr_sum$MPconc_nM3), digits = 3)
medianConc_nM3 <- round(median(RUS_dat_sum_BlankCorr_sum$MPconc_nM3), digits = 3)
sdConc_nM3 <- round(sd(RUS_dat_sum_BlankCorr_sum$MPconc_nM3), digits = 3)
minConc_nM3 <- round(min(RUS_dat_sum_BlankCorr_sum$MPconc_nM3), digits = 3)
maxConc_nM3 <- round(max(RUS_dat_sum_BlankCorr_sum$MPconc_nM3), digits = 3)
meanConc_nM3; medianConc_nM3; sdConc_nM3; minConc_nM3; maxConc_nM3

meanConc_gSM <- round(mean(RUS_dat_sum_BlankCorr_sum$MPconc_gSM), digits = 3)
medianConc_gSM <- round(median(RUS_dat_sum_BlankCorr_sum$MPconc_gSM), digits = 3)
sdConc_gSM <- round(sd(RUS_dat_sum_BlankCorr_sum$MPconc_gSM), digits = 3)
maxConc_gSM <- round(max(RUS_dat_sum_BlankCorr_sum$MPconc_gSM), digits = 3)
minConc_gSM <- round(min(RUS_dat_sum_BlankCorr_sum$MPconc_gSM), digits = 3)
meanConc_gSM; medianConc_gSM; sdConc_gSM; maxConc_gSM; minConc_gSM


#___particle size distribution
RUS_dat_sum_BlankCorr_NAfilt <- RUS_dat_sum_BlankCorr[!is.na(RUS_dat_sum_BlankCorr$sizeCat), ]
psdPlot1 <- ggplot(RUS_dat_sum_BlankCorr_NAfilt, aes(x = sizeCat, y = n, na.rm = T)) + geom_bar(stat = "identity") + theme_bw() + theme(panel.grid.major = element_blank(), panel.grid.minor = element_blank(), panel.background = element_blank(), axis.text.x = element_text(angle = 45, hjust = 1)) + xlab("Microplastic size category [µm]") + ylab("Count")
psdPlot1


#___polymer types
RUS_dat_sum_BlankCorr_SamTypeFilt <- as.data.frame(RUS_dat_sum_BlankCorr %>% filter(sample_type == "sample"))

RUS_dat_sum_BlankCorr_SamTypeFilt_sum <- ddply(RUS_dat_sum_BlankCorr_SamTypeFilt, c("RUS_sample", "month", "polClass"), summarise, n = sum(n))
RUS_dat_sum_BlankCorr_SamTypeFilt_sum$sum_n <- ave(RUS_dat_sum_BlankCorr_SamTypeFilt_sum$n, RUS_dat_sum_BlankCorr_SamTypeFilt_sum$RUS_sample, FUN = sum)
RUS_dat_sum_BlankCorr_SamTypeFilt_sum$fraction <- RUS_dat_sum_BlankCorr_SamTypeFilt_sum$n / RUS_dat_sum_BlankCorr_SamTypeFilt_sum$sum_n

library(RColorBrewer)
num_polClass <- length(unique(RUS_dat_sum_BlankCorr_SamTypeFilt_sum$polClass))
randomColors <- brewer.pal(n = num_polClass, name = "Set3")

ggplot(RUS_dat_sum_BlankCorr_SamTypeFilt_sum, aes(x = month, y = fraction, fill = polClass)) + geom_bar(stat = "identity") + scale_fill_manual(values = randomColors) + labs(fill = "Polymer\ntype") + theme_bw() + theme(panel.grid.major = element_blank(), panel.grid.minor = element_blank(), panel.background = element_blank(), axis.text.x = element_text(angle = 45, hjust = 1)) + geom_text(aes(label = paste("n =", sum_n), y = 1, group = RUS_sample), angle = 90, position = position_dodge(width = 1), hjust = 1, vjust = 0.5, color = "black", size = 3.2) + xlab("Sample date") + labs(y = "Fraction")

# across all samples, what is the average fraction of each polymer type?
# Create a data frame with all combinations of RUS_sample and polClass to account for instances where a given polymer was not found (failed to find?)
polClasses <- unique(RUS_dat_sum_BlankCorr$polClass)
samples <- unique(RUS_dat_sum_BlankCorr$RUS_sample)
testdf <- expand.grid(RUS_sample = samples, polClass = unique(RUS_dat_sum_BlankCorr$polClass))

# Convert factor variables to character variables
testdf$RUS_sample <- as.character(testdf$RUS_sample)
testdf$polClass <- as.character(testdf$polClass)

# Perform a left join to match the values from the lookupdf
result <- merge(testdf, RUS_dat_sum_BlankCorr_SamTypeFilt_sum, by = c("RUS_sample", "polClass"), all.x = TRUE)
result <- merge(result, RUSmetaData[c("RUS_sample", "DW_used_g", "VolUsedSample_L")], by = c("RUS_sample"), all.x = TRUE)
result$sum_n <- ave(result$n, result$RUS_sample, FUN = sum)

# Replace missing values in the "n" column with 0
result$n[is.na(result$n)] <- 0

result <- result %>%
  group_by(RUS_sample) %>%
  mutate(nTOT_month = sum(n)) %>%
  ungroup() %>%
  as.data.frame()

# Get unique polymer types
unique_polymers <- unique(result$polClass)

# Set the seed for reproducibility
set.seed(123)

# Initialize an empty list to store results
results_list <- list()

# Loop over unique polymer types
for (polymer_type in unique_polymers) {
  
  # Subset data for the current polymer type
  subset_data <- result[result$polClass == polymer_type, ]
  
  # Define a function to calculate the mean fraction of the current polymer type
  mean_polClass <- function(data, indices) {
    sum(data$n[indices]) / sum(data$nTOT_month[indices])
  }
  
  # Perform bootstrap with 1000 replications for the current polymer type
  boot_result <- boot(data = subset_data, statistic = mean_polClass, R = 10000)
  
  # Calculate the 95% confidence interval for the current polymer type
  conf_interval <- boot.ci(boot_result, type = "basic")$basic
  
  # Store results in the list
  results_list[[paste0(polymer_type)]] <- list(
    Bootstrap_Mean = boot_result$t0,
    Confidence_Interval = conf_interval
  )
}

# Convert the results_list to a data frame for plotting
results_result <- do.call(rbind, lapply(names(results_list), function(polymer_type) {
  result <- results_list[[polymer_type]]
  data.frame(Polymer_Type = polymer_type, 
             Bootstrap_Mean = result$Bootstrap_Mean, 
             Lower_CI = result$Confidence_Interval[4],  # Use correct indexing for Lower CI
             Upper_CI = result$Confidence_Interval[5])  # Use correct indexing for Upper CI
}))

# Arrange the data frame by descending mean values
results_result <- results_result %>%
  arrange(desc(Bootstrap_Mean))

# Create the ggplot
ggplot(results_result, aes(x = reorder(Polymer_Type, -Bootstrap_Mean), y = Bootstrap_Mean, group = Polymer_Type)) + geom_point() + geom_errorbar(aes(ymin = Lower_CI, ymax = Upper_CI), width = 0.2) + labs(x = "Polymer type", y = "Mean fraction") + theme_bw() + theme(axis.text.x = element_text(angle = 45, hjust = 1), panel.grid.major = element_blank(), panel.grid.minor = element_blank(), panel.background = element_blank())


###_________________###
### MASS ESTIMATION ###
###_________________###

# following Simon et al. 2018 (Vol142, 1-9; Water Research)

# calculate ratio of minor length to major length
RUS_dat_NAfilt$Meas2ToMeas1 <- RUS_dat_NAfilt$meas2 / RUS_dat_NAfilt$meas1

# obtain the median value
medianRatio <- median(RUS_dat_NAfilt$Meas2ToMeas1)
round(medianRatio, digits = 2)

# assuming that width/length = height/width, estimate particle height
RUS_dat_NAfilt$particleHeight <- RUS_dat_NAfilt$meas2 * medianRatio

# estimate particle volume assuming an ellipsoid shape
RUS_dat_NAfilt$particleVol_um3 <- 4/3*pi*(RUS_dat_NAfilt$meas1/2)*(RUS_dat_NAfilt$meas2/2)*(RUS_dat_NAfilt$particleHeight/2)

# volume from µm3 to cm3
RUS_dat_NAfilt$particleVol_cm3 <- RUS_dat_NAfilt$particleVol_um3*1e-12

# now add mass "rough" mass estimates
#first filter out PTFE (always contamination)
RUS_dat_NAfilt_PTFEfilt <- subset(RUS_dat_NAfilt, polClass != "PTFE")

# polymer densities extracted from paper above, unless specified differently
#dAPV <- # here a subcheck is needed for more accurate density
#dAcrylate <- 1.22
#dPU <- 1.087
#dVarnish <- 0.94	#Primpke database (maybe also here: Varnish layer hardness, scratch resistance and glossiness of various wood species...)

#APV_check <- subset(RUS_dat_NAfilt, polClass == "APV")
#unique(APV_check$spectrum_id) # check in Primpkes data file, which of these belongs to which APV sub-category

#Varnish <- c("lahmian medium acrylic paint", "polyurethane acrylic resin", "styrene butyl methacrylate", "alkyd varnish", "polu butadiene acrylonitrile")
#Acrylate <- c("PMMA", "Acrylic")
#dABS <- 1.052		#Primpke database
#dCPE <- 1.63		#Primpke database
#dPA <- 1.27
#dPC <- 1.2
#dPE <- 0.935
#dPEST <- 1.38
#dPP <- 0.905
#dPS <- 1.048
#dPTFE <- 2.17		#IGNORE THESE BY SUBSETTING AS THEY ARE NECESSARILY CONTAMINATION


# Given density values
densities <- c(ABS = 1.052, CPE = 1.63, PA = 1.27, PC = 1.2, PE = 0.935, PEST = 1.38, PP = 0.905, PS = 1.048)

# Density values for APV cases
APV_options <- c(Varnish = 0.94, Acrylate = 1.22)

# Categories for spectrum_id
Varnish_APV <- c("lahmian medium acrylic paint", "polyurethane acrylic resin", "styrene butyl methacrylate", "alkyd varnish", "polu butadiene acrylonitrile")
Acrylate <- c("PMMA", "Acrylic")

# Density values for other cases
other_options <- c(PE = 0.935, Varnish = 0.94, PDMS = 0.965, PolVStea = 0.98)

# Categories for spectrum_id
Varnish_other <- c("styrene butadiene")
PE <- c("ethylene acrylic acid")
PDMS <- c("silicone/PDMS")
PolVStea <- c("poly(vinyl stearate)")

# Function to calculate mass
calculate_mass <- function(df) {
  # Calculate mass based on density values in the "densities" vector
  df$mass <- df$particleVol_cm3 * densities[df$polClass]
  
  # Identify rows with "APV" in "polClass" and update mass based on "spectrum_id"
  apv_rows <- df$polClass == "APV"
  varnish_mask <- df$spectrum_id %in% Varnish_APV
  acrylate_mask <- df$spectrum_id %in% Acrylate
  
  df$mass[apv_rows & varnish_mask] <- df$particleVol_cm3[apv_rows & varnish_mask] * APV_options["Varnish"]
  df$mass[apv_rows & acrylate_mask] <- df$particleVol_cm3[apv_rows & acrylate_mask] * APV_options["Acrylate"]
  
  # Identify rows with "other" in "polClass" and update mass based on "spectrum_id"
  other_rows <- df$polClass == "other"
  pe_mask <- df$spectrum_id %in% PE
  pdms_mask <- df$spectrum_id %in% PDMS
  varnish_other_mask <- df$spectrum_id %in% Varnish_other
  polvstea_mask <- df$spectrum_id %in% PolVStea
  
  df$mass[other_rows & pe_mask] <- df$particleVol_cm3[other_rows & pe_mask] * other_options["PE"]
  df$mass[other_rows & pdms_mask] <- df$particleVol_cm3[other_rows & pdms_mask] * other_options["PDMS"]
  df$mass[other_rows & varnish_other_mask] <- df$particleVol_cm3[other_rows & varnish_other_mask] * other_options["Varnish"]
  df$mass[other_rows & polvstea_mask] <- df$particleVol_cm3[other_rows & polvstea_mask] * other_options["PolVStea"]
  
  return(df)
}

# Applying the function to the data frame
RUS_dat_NAfilt_PTFEfilt <- calculate_mass(RUS_dat_NAfilt_PTFEfilt)


# What are the mass concentrations of microplastic by month? Perhaps provide mass average...
# Also deduct the mass of the controls from the samples
# and maybe make it mg or even µg

massSum <- ddply(RUS_dat_NAfilt_PTFEfilt, c("RUS_sample", "sample_type", "VolUsedSample_L", "DW_used_g"), summarise, tot_particles = length(Particle_ID), tot_mass_g = sum(mass))
massSum_samples <- subset(massSum, sample_type == "sample")
massSum_blanks <- subset(massSum, sample_type == "blank")

sampleMass <- merge(massSum_samples, massSum_blanks, by = "RUS_sample", all.x = TRUE)
sampleMass$netMass_g <- pmax(sampleMass$tot_mass_g.x - ifelse(is.na(sampleMass$tot_mass_g.y), 0, sampleMass$tot_mass_g.y), 0)

sampleMass$netMass_conc_m3 <- sampleMass$netMass_g / (sampleMass$VolUsedSample_L.x /1000)
sampleMass$netMass_conc_gSM <- sampleMass$netMass_g / sampleMass$DW_used_g.x

#monthlyMass_median <- median(sampleMass$netMass_g)
#monthlyMass_mean <- mean(sampleMass$netMass_g)
#monthlyMass_SD <- sd(sampleMass$netMass_g)

median_massConc_m3 <- median(sampleMass$netMass_conc_m3)
min_massConc_m3 <- min(sampleMass$netMass_conc_m3)
max_massConc_m3 <- max(sampleMass$netMass_conc_m3)

median_massConc_gSM <- median(sampleMass$netMass_conc_gSM)
min_massConc_gSM <- min(sampleMass$netMass_conc_gSM)
mac_massConc_gSM <- max(sampleMass$netMass_conc_gSM)


mean_massConc_m3 <- mean(sampleMass$netMass_conc_m3)
mean_massConc_gSM <- mean(sampleMass$netMass_conc_gSM)


sd_massConc_m3 <- sd(sampleMass$netMass_conc_m3)
sd_massConc_gSM <- sd(sampleMass$netMass_conc_gSM)

median_massConc_m3; mean_massConc_m3; sd_massConc_m3
median_massConc_gSM; mean_massConc_gSM; sd_massConc_gSM


###__________________________###
### APPLY CORRECTION FACTORS ###
###__________________________###

# for better comparison accross studies with MP concentrations measured with different target ranges rescale numbers according to Koelmans et al. 2020 (ES&T)

x_1D # lower size limit of default distribution, e.g. 1 µm
x_2D # higher size limit of default distribution, e.g. 5000 µm
x_1M # lower size limit of "my" distribution, e.g. 50 µm
x_2M # higher size limit of "my" distribution, e.g. 5000 µm
alpha # scaling factor; default to 1.6 if no other value provided by user

calculate_CF <- function(x_1D = 1, x_2D = 5000, x_1M, x_2M, alpha = 1.6) {
  CF <- (x_2D^(1 - alpha) - x_1D^(1 - alpha)) / (x_2M^(1 - alpha) - x_1M^(1 - alpha))
  return(CF)
}

# rescaling factors for different size limits, all to default 1-5000 µm distribution
CF_300_5000 <- calculate_CF(1, 5000, 300, 5000)
CF_333_5000 <- calculate_CF(1, 5000, 333, 5000)
CF_32_651 <- calculate_CF(1, 5000, 32, 651)
CF_32_5000 <- calculate_CF(1, 5000, 32, 5000)
CF_20_5000 <- calculate_CF(1, 5000, 20, 5000)
CF_10_5000 <- calculate_CF(1, 5000, 10, 5000)
CF_50_3000 <- calculate_CF(1, 5000, 50, 3000)

# rescaling factor for comparison with studies limited to 300-5000 µm
CF_300_3000 <- calculate_CF(300, 5000, 300, 3000)


reScaled_mani2015_basel <- CF_300_5000*1.32	# n mean particles /m^3 in Basel
reScaled_mani2015_basel

reScaled_mani2015_Zuilichem <- CF_300_5000*5.71
reScaled_mani2015_Zuilichem

reScaled_mani2015_Rotterdam <- CF_300_5000*1.60
reScaled_mani2015_Rotterdam

reScaled_mani2020_high <- CF_300_5000*3.3	#top of range particles /m^3 in Basel
reScaled_mani2020_low <- CF_300_5000*1.1	#bottom of range particles /m^3 in Basel
reScaled_mani2020_high; reScaled_mani2020_low

reScaled_lenaker2019_low <- CF_333_5000*0.14
reScaled_lenaker2019_high <- CF_333_5000*2.7
reScaled_lenaker2019_low; reScaled_lenaker2019_high

reScaled_lenaker2019_surface_low <- CF_333_5000*0.54
reScaled_lenaker2019_surface_high <- CF_333_5000*11.6
reScaled_lenaker2019_surface_low; reScaled_lenaker2019_surface_high

reScaled_thisStudy <- CF_50_3000*4.48	# n median particles /m^3 in Basel
reScaled_thisStudy

reScaled_thisStudy_low <- CF_50_3000*0.75
reScaled_thisStudy_high <- CF_50_3000*122.5
reScaled_thisStudy_low; reScaled_thisStudy_high

thiStudy_to300_5000 <- CF_300_3000*0.2883
thiStudy_to300_5000

reScaled_leslie2017_meuse <- CF_10_5000*1.4
reScaled_leslie2017_low <- CF_10_5000*1.7
reScaled_leslie2017_high <- CF_10_5000*4.9
reScaled_leslie2017_low; reScaled_leslie2017_high; reScaled_leslie2017_meuse

reScaled_leslie2017_vol_low <- CF_10_5000*100
reScaled_leslie2017_vol_high <- CF_10_5000*500
reScaled_leslie2017_vol_low; reScaled_leslie2017_vol_high


###_______###
### TESTS ###
###_______###

# does discharge at Basel explain microplastic concentration?

# add the discharges to this data set
temp <- merge(RUSmetaData, RUS_dat_sum_BlankCorr_sum, by = "month", all.x = TRUE)

# Then, subset the merged data frame to keep only the desired columns
dischargeTest <- temp[, c("END_date", "AVGDischarge", "VolUsedSample_L.y", "suspendM_mgL.y", "n")]

dischargeTest$conc_m3 <- dischargeTest$n / (dischargeTest$VolUsedSample_L.y / 1000)
head(dischargeTest)

# test
library(MASS)
library(DHARMa)

### __ADD DUMMY VARIABLE
# idea: mark high discharge outliers to separately model floods from "normal" scenario without skipping data
dischargeTest$flood <- ifelse(dischargeTest$AVGDischarge > 1500, 1, 0)
head(dischargeTest)

dischargeTest$conc_m3_log <- log(dischargeTest$conc_m3)
dischargeTest$AVGDischarge_log <- log(dischargeTest$AVGDischarge)
m4.5 <- glm(conc_m3_log ~ AVGDischarge_log + flood, family = gaussian, data = dischargeTest)
summary(m4.5)
par(mfrow = c(2,2))
plot(m4.5)

m4.5sim <- simulateResiduals(m4.5)
plot(m4.5sim)
testDispersion(m4.5sim)

# get a formatted summary table 
library(sjPlot)
tab_model(m4.5)


# Step 1: Predict the values from the model
dischargeTest$predicted <- predict(m4.5)

# Step 2: Calculate the R-squared value
# Extract the observed and predicted values
observed <- dischargeTest$conc_m3_log
predicted <- dischargeTest$predicted

# Calculate the R-squared value
R2_a <- 1 - sum((observed - predicted)^2) / sum((observed - mean(observed))^2)

p_value <- summary(m4.5)$coefficients[2, 4]
slope <- round(summary(m4.5)$coefficients[2, 1], digits = 2)
formatted_p_value <- format(p_value, digits = 2)

# Step 3 to 5: Create the plot
library(scales)
p1 <- ggplot(dischargeTest, aes(x = AVGDischarge_log, y = conc_m3_log)) + geom_point() + geom_smooth(method = "lm", se = T, color = "black", alpha = 0.2, formula = y ~ x) + labs(x = "Mean discharge ["~m^{3}~s^{-1}~"]", y = "Microplastics [n"~m^{-3}~"]", title = "(A)") + theme_bw() + theme(panel.grid = element_blank()) + scale_x_continuous(labels = label_math(e^.x)) + scale_y_continuous(labels = label_math(e^.x)) + geom_text(aes(label = paste0("b = ", slope, "\n", "p = ", formatted_p_value, "\n", "R", "\u00B2", " = ", round(R2_a, 2))), x = Inf, y = Inf, hjust = 1.3, vjust = 5.2, size = 2.7, color = "black") 
p1

# same for microplastic concentration in reponse to SPM
dischargeTest$conc_L <- dischargeTest$n / dischargeTest$VolUsedSample_L.y

dischargeTest$suspendM_mgL.y_log <- log(dischargeTest$suspendM_mgL.y)
dischargeTest$conc_L_log <- log(dischargeTest$conc_L)

spm_m2 <- lm(conc_L_log ~ suspendM_mgL.y_log + flood, family = gaussian, data = dischargeTest)
summary(spm_m2)

spm_m2sim <- simulateResiduals(spm_m2)
plot(spm_m2sim)
testDispersion(spm_m2sim)

tab_model(spm_m2)

# plotting the stuff...
# Step 1: Predict the values from the model
dischargeTest$spm_predicted <- predict(spm_m2)

# Step 2: Calculate the R-squared value
# Extract the observed and predicted values
spm_observed <- dischargeTest$conc_L_log
spm_predicted <- dischargeTest$spm_predicted

# Calculate the R-squared value
spm_R2_a <- 1 - sum((spm_observed - spm_predicted)^2) / sum((spm_observed - mean(spm_observed))^2)

spm_p_value <- summary(spm_m2)$coefficients[2, 4]
spm_slope <- round(summary(spm_m2)$coefficients[2, 1], digits = 2)
spm_formatted_p_value <- format(spm_p_value, digits = 1)

# Step 3 to 5: Create the plot
spm_p1 <- ggplot(dischargeTest, aes(x = suspendM_mgL.y_log, y = conc_L_log)) + geom_point() + geom_smooth(method = "lm", se = T, color = "black", alpha = 0.2, formula = y ~ x) + labs(x = "SPM ["~mg~L^{-1}~"]", y = "Microplastics [n"~L^{-1}~"]", title = "(B)") + theme_bw() + theme(panel.grid = element_blank()) + scale_x_continuous(labels = label_math(e^.x)) + scale_y_continuous(labels = label_math(e^.x)) + geom_text(aes(label = paste0("b = ", spm_slope, "\n", "p = ", spm_formatted_p_value, "\n", "R", "\u00B2", " = ", round(spm_R2_a, 2))), x = Inf, y = Inf, hjust = 1.3, vjust = 5.2, size = 2.7, color = "black")
spm_p1

grid.arrange(p1, spm_p1, nrow = 1)


# SAME FOR THE RIVER
dischargeTest$AVGDischarge_log <- log(dischargeTest$AVGDischarge)
dischargeTest$suspendM_mgL.y_log <- log(dischargeTest$suspendM_mgL.y)

m1_river <- glm(suspendM_mgL.y_log ~ AVGDischarge_log + flood, family = gaussian, data = dischargeTest)
summary(m1_river)
par(mfrow = c(2,2))
plot(m1_river)

m1_riverSim <- simulateResiduals(m1_river)
plot(m1_riverSim)
testDispersion(m1_river)

tab_model(m1_river)


###_________________________________________###
### CALCULATE THE COEFFICIENTS OF VARIATION ###
###_________________________________________###

# CV = sd/mean
# calculating the coefficients of variation for concentration and discharge
CV_C <- sd(dischargeTest$conc_m3) / mean(dischargeTest$conc_m3)
CV_Q <- sd(dischargeTest$AVGDischarge) / mean(dischargeTest$AVGDischarge)

# estimate for the export regime as defined in Musolff et al. 2017
# chemostatic:	CV_C/CV_Q ≤ 0.5
# chemodynamic:	CV_C/CV_Q ≥ 0.5

expReg <- CV_C/CV_Q
round(expReg, digits = 2)					# strongly chemodynamic! (with all data)
