# Supplementary material for: Microplastics in the Water Column of the Rhine River Near Basel: 22 Months of Sampling
Source: Environ Sci Technol. 2024 Mar 13;58(12):5491–9. doi: 10.1021/acs.est.3c08364 (PMC10976896; doi:10.1021/acs.est.3c08364)
Supplement: Supplementary file 2 — es3c08364_si_002.zip [file es3c08364_si_002.zip › scripts/R_scripts/01_PreQC_dataProcessing.R]

#############
#__LOAD LIBS
library("plyr")
library("dplyr")
library("stringr")

# this script imports the output tables from the Open Specy scripts and prepares them for QC of potential plastic matches


###__________________###
### FRACTION >500 µM ###
###__________________###

# this code is to deal with data from the Bruker alpha model
# reading in CSV from spectra matching
frac500_raw <- read.csv("[...]/RUS_500_raw.csv", header = T)
frac500_raw$procedure <- "raw"

frac500_deriv <- read.csv("[...]/RUS_500_deriv.csv", header = T)
frac500_deriv$procedure <- "deriv"


# finding which categories of potential synthetic polymers are present
check <- c(unique(frac500_raw$spectrum_identity), unique(frac500_deriv$spectrum_identity))

# filter what is not in plastics_500um
plastics_500um <- c("Acrylic", "acrylonitrile butadiene styrene", "alkyd varnish",	"copolyester", "ethylene ethyl acrylate", "ethylene propylene", "epoxide resin", "fibre polyactide", "fibre polyamide 6 P6.6", "fibre thermoplastic elastomere", "HDPE", "lahmian medium acrylic paint",	"methyl vinyl ether maleic acid", "methyl vinyl ether maleic anhydride", "n vinylpyrrolidone vinyl acetate", "nylon 6 (3)  T", "nylon 6 6", "nylon 11", "nylon 12", "phenoxy resin", "Plumbers tape sealing putty", "poly(1 butene) isotactic", "poly(2 6 dimethyl p phenylene oxide)", "poly(2 hydroxyethyl methacrylate)", "poly(4 4' dipropoxy 2 2' diphenyl propane fumarate)", "poly(acrylic acid)", "polu butadiene acrylonitrile", "poly(butylene terephthalate)", "polycarbonate", "PDMS", "PE+silicate+bio", "PE with silicate inorganic", "PET", "PMMA", "polyacrylamide", "polyamide", "polyamide 6", "polyamide 66", "polyester", "Polyester", "polyester epoxide", "polyesterurethane", "Polyether urethane with additives", "polyethylene", "Polyethylene", "polyethylene low density", "polyethylene chlorinated", "poly(ethylene terepthalate)", "Polyethylene with acryloid and pthalocyanine (blue)", "polyhydroxybutyric acid", "polymethyl methacrylate", "polyoxymethylene", "poly(p phenylene ether sulphone)", "polypropylene", "Polypropylene  with silicate mix", "polystyrene", "poly(tetrafluoroethylene)", "polyurethane", "polyvinylchloride", "polyvinylchloride with plasticizer", "polyvinylpyrrolidone", "poly(vinyl stearate)", "Pthalate and propyl alcohol mix", "PVA with Kaolin clay", "resin dispersion", "sealing ring EPDM", "sealing ring Gardena 2824 small", "silicone/PDMS", "silicone seal reactor",	"styrene butyl methacrylate", "styrene ethylene butylene", "styrene isoprene", "styrene maleic anhydride partial methyl ester", "Styrofoam", "wood glue")

# check results
check[! check %in% plastics_500um]

# Find particles where derivative and raw matching agree
frac500_raw_filtered <- filter(frac500_raw, specName %in% frac500_deriv$specName)
frac500_deriv_filtered <- filter(frac500_deriv, specName %in% frac500_raw_filtered$specName)

# Check that the same particles are in the data sets
nrow(frac500_raw_filtered)
nrow(frac500_deriv_filtered)

# Merge the filtered data frames and filter again to obtain data frame of the agreed identity
raw500_and_deriv500 <- merge(frac500_raw_filtered, frac500_deriv_filtered, by = "specName")
raw500_and_deriv500_agree <- filter(raw500_and_deriv500, sample_name.x == sample_name.y)

# obtain df of the agreed identy with plastics only
raw500_and_deriv500_agree_plastics <-filter(raw500_and_deriv500_agree, spectrum_identity.x %in% plastics_500um)

# Save the agreed identity with plastics to a CSV file
write.csv(raw500ANDderiv500_agree.plastics, file = "[...]/AgreementATR.csv", row.names = F)


# 2__find particles where derivative and raw DO NOT agree
# obtain df with particles where no agreement
NoAgreement_500 <- raw500.filt_AND_deriv500.filt %>% filter(!specName %in% raw500ANDderiv500_agree$specName)

# filter out non-plastics
NoAgreement_500.plastics <- filter(NoAgreement_500, spectrum_identity.x %in% plastics_500um | spectrum_identity.y %in% plastics_500um)

# save file 
write.csv(NoAgreement_500.plastics, file = "[...]/NoAgreementATR.csv", row.names = F)


###__________________###
### FRACTION <500 µM ###
###__________________###

# this code is to deal with data from the Bruker alpha model
# loop import CSV files, and row bind them; 1x for raw and 1x for deriv matching

# loading DERIV matching files
spectraFiles_deriv <- list.files(path = "[...]/uFTIR_import/", pattern = "*deriv.csv", full.names = T)
frac20_deriv <- read.csv(spectraFiles_deriv[1], header = T)
frac20_deriv <- data.frame(frac20_deriv[1,])

for (i in spectraFiles_deriv) {
	temp <- read.csv(i, header = T)
	frac20_deriv <- rbind(frac20_deriv, temp)
}
frac20_deriv <- frac20_deriv[-1,]
frac20_deriv$procedure <- "deriv"

# loading RAW matching files
spectraFiles_raw <- list.files(path = "[...]/uFTIR_import/", pattern = "*raw.csv", full.names = T)
frac20_raw <- read.csv(spectraFiles_raw[1], header = T)
frac20_raw <- data.frame(frac20_raw[1,])

for (i in spectraFiles_raw) {
	temp <- read.csv(i, header = T)
	frac20_raw <- rbind(frac20_raw, temp)
}
frac20_raw <- frac20_raw[-1,]
frac20_raw$procedure <- "raw"

head(frac20_raw); head(frac20_deriv)
presPotentPlastics <- rbind(frac20_raw, frac20_deriv)
			

# finding which categories of potential synthetic polymers are present
check_20um <- c(unique(presPotentPlastics$spectrum_identity))

plastics_20um <- c("1 2 polybutadiene", "Acrylic", "acrylonitrile butadiene styrene", "alkyd varnish",	"copolyamide", "copolyester", "ethylene acrylic acid", "ethylene ethyl acrylate", "ethylene propylene", "epoxide resin", "fibre polyactide", "fibre polyvinylidene fluoride", "HDPE", "lahmian medium acrylic paint",	"methyl vinyl ether maleic acid", "methyl vinyl ether maleic anhydride", "nitrile rubber", "n vinylpyrrolidone vinyl acetate", "nylon 6 (3)  T", "nylon 6 9", "nylon 11", "nylon 12", "phenoxy resin", "Plumbers tape sealing putty", "poly(1 butene) isotactic", "poly(2 6 dimethyl p phenylene oxide)", "poly(2 hydroxyethyl methacrylate)", "poly(4 methyl 1 pentene)", "poly(4 4' dipropoxy 2 2' diphenyl propane fumarate)", "poly(acrylic acid)", "polu butadiene acrylonitrile", "poly(butylene terephthalate)", "polycarbonate", "poly(vinyl stearate)", "PDMS", "PE+silicate+bio", "PE with silicate inorganic", "PET", "PMMA", "polyacetal", "polyacrylamide", "polyamide", "polyamide 6", "polyamide 66", "poly(diallyl isophthalate)", "polyester", "Polyester", "polyester epoxide", "polyesterurethane", "Polyether urethane with additives", "polyethylene", "Polyethylene", "polyethylene low density", "poly(ethylene oxide)", "polyethylene chlorinated", "poly(ethylene terephthalate)", "poly(ethylene terepthalate)", "polytehylene terephthalate", "polyetherurethane", "Polyethylene with acryloid and pthalocyanine (blue)", "polyhydroxybutyric acid", "polylactic acid", "polymethyl methacrylate", "polyoxymethylene", "poly(p phenylene ether sulphone)", "polypropylene", "Polypropylene  with silicate mix", "polystyrene", "poly(tetrafluoroethylene)", "polytetrafluoroethylene", "polyurethane", "poly(vinylidene fluoride)", "polyvinylchloride", "poly(vinyl chloride)", "polyvinylchloride with plasticizer", "polyurethane acrylic resin", "polyvinylpyrrolidone", "Pthalate and propyl alcohol mix", "PVA with Kaolin clay", "resin dispersion", "sealing ring EPDM", "sealing ring Gardena 1124 small", "sealing ring Gardena 2824 small", "silicone/PDMS", "silicone seal reactor",	"styrene allyl alcohol", "styrene butadiene", "styrene butyl methacrylate", "styrene ethylene butylene", "styrene isoprene", "styrene maleic anhydride partial methyl ester", "Styrofoam", "Teflon/PTFE", "vinyl chloride vinyl acetate", "vinyl chloride vinyl acetate hydroxypropyl acrylate", "vinylidene chloride vinyl chloride", "vinylidene chloride acrylonitrile", "wood glue")

check_20um[! check_20um %in% plastics_20um]

# 1__find particles where derivative and raw matching agree
frac20_raw.filt <- filter(frac20_raw, specName %in% frac20_deriv$specName)
frac20_deriv.filt <- filter(frac20_deriv, specName %in% frac20_raw.filt$specName)

# check that same particles are in the data sets
length(frac20_raw.filt$specName);length(frac20_deriv.filt$specName) 					

raw.filt_AND_deriv.filt <- merge(frac20_raw.filt, frac20_deriv.filt, by = "specName") 
rawANDderiv_agree <- filter(raw.filt_AND_deriv.filt, sample_name.x == sample_name.y)

# obtain df of the agreed identy with plastics only
rawANDderiv_agree.plastics <- filter(rawANDderiv_agree, spectrum_identity.x %in% plastics_20um)

rawANDderiv_agree.plastics$filter <- sub("__.*", "", rawANDderiv_agree.plastics$specName)
rawANDderiv_agree.plastics$scanNumber <- sub(".*__", "", rawANDderiv_agree.plastics$specName)

rawANDderiv_agree.plastics.sum <- ddply(rawANDderiv_agree.plastics, c("filter", "spectrum_identity.x"), summarise, n = length(scanNumber))
rawANDderiv_agree.plastics.sum

# save these as CSV for plot checking 
write.csv(rawANDderiv_agree.plastics, file = "[...]/agreement_uFTIR.csv", row.names = F)


# 2__find particles where derivative and raw DO NOT agree
# obtain df with particles where no agreement
NoAgreement <- filter(raw.filt_AND_deriv.filt, !specName %in% rawANDderiv_agree$specName)

# filter out non-plastics
NoAgreement.plastics <- filter(NoAgreement, spectrum_identity.x %in% plastics_20um | spectrum_identity.y %in% plastics_20um)

#save this file as checklist for plots to be assessed
write.csv(NoAgreement.plastics, file = "[...]/NoAgreement_uFTIR.csv", row.names = F)
