# Supplementary material for: Microplastics in the Water Column of the Rhine River Near Basel: 22 Months of Sampling
Source: Environ Sci Technol. 2024 Mar 13;58(12):5491–9. doi: 10.1021/acs.est.3c08364 (PMC10976896; doi:10.1021/acs.est.3c08364)
Supplement: Supplementary file 2 — es3c08364_si_002.zip [file es3c08364_si_002.zip › scripts/R_scripts/02_PostQC_dataProcessing.R]

###______________________###
### QCed DATA PROCESSING ###
###______________________###
library(plyr)
library(dplyr)
library(stringr)

# NOTE: during QC, an addtional column was added to the table with the investigator's assessment of whether the match is indeed to plastic or not; scoring was binary (yes/no). Column is called "INVEST"

## DEALING WITH uFTIR DATA:
# import the QCed files and merge them into one results file
RUS20um_agreed <- read.csv("[...]agreement_QCed.csv", header = T)
RUS20um_notAgreed <- read.csv("/[...]NoAgreement_QCed.csv", header = T)
head(RUS20um_agreed); head(RUS20um_notAgreed)

# extract data of particles assessed as plastic
RUS20um_agreed_plastics <- filter(RUS20um_agreed, INVEST == "yes")
RUS20um_notAgreed_plastics <- filter(RUS20um_notAgreed, plastic_INVEST == "yes")

# in RUS_plastics rename sample_name.x to sample_name
colnames(RUS20um_agreed_plastics)[colnames(RUS20um_agreed_plastics) == "sample_name.x"] <- "sample_name"
head(RUS20um_agreed_plastics)

# combine data frames by identifying common columns, then subsetting DFs by them and binding together subsets
common_cols <- intersect(names(RUS20um_agreed_plastics), names(RUS20um_notAgreed_plastics))
RUS20um_agreed_plastics_sub <- RUS20um_agreed_plastics[, common_cols]
RUS20um_notAgreed_plastics_sub <- RUS20um_notAgreed_plastics[, common_cols]
RUS20um_plastics <- rbind(RUS20um_agreed_plastics_sub, RUS20um_notAgreed_plastics_sub)
head(RUS20um_plastics)

# add sample names, and particle numbers into separate columns to the data frame
split_name <- function(df, delimiter = "__", x = "specName", y = "filter_name", z = "particle_number") {
  # split the strings based on the delimiter
  parts <- strsplit(df[[x]], delimiter)
  
  # create new columns for the split parts
  df[[y]] <- sapply(parts, "[[", 1)
  df[[z]] <- sapply(parts, "[[", 2)
  
  # return the modified data frame
  df
}
RUS20um_plastics <- split_name(RUS20um_plastics)

colnames(RUS20um_plastics)[colnames(RUS20um_plastics) == "specName"] <- "Particle_ID"

# adding the RUS sample to the DF for later merging with meta data from sampling
RUS20um_plastics$RUS_sample <- str_extract(RUS20um_plastics$filter_name, "RUS_?([0-9]+)") %>% sub("RUS([0-9]+)", "RUS_\\1", .)

# add what sample type it is
RUS20um_plastics$sample_type <- sapply(RUS20um_plastics$filter_name, function (x) str_extract(x, "(sample|blank)"))
# the RUS_8 sample was not labled as such; replace the NA resulting from previous step with sample
RUS20um_plastics$sample_type[is.na(RUS20um_plastics$sample_type)] <- "sample"

# add the fraction of which particles come from
RUS20um_plastics$fraction <- "20um"
head(RUS20um_plastics)


## DEALING WITH ALPHA ATR DATA:
# import the QCed file
RUS500um_notAgreed <- read.csv("[...]NoAgreementATR_QCed.csv", header = T)
head(RUS500um_notAgreed)

# import the meta data file
metaData <- read.csv("[...]/01_RUS_ParticleSheet.csv", header = T)
head(metaData)
colnames(metaData)[colnames(metaData) == "SpecName"] <- "specName"

# extracted scans from particles assessed as plastic
RUS500um_notAgreed_plastics <- filter(RUS500um_notAgreed, plastic_INVEST == "yes")

RUS500um_merged <- merge(RUS500um_notAgreed_plastics, metaData, by = "specName")
RUS500um_merged

# add meta data columns
RUS500um_merged$fraction <- "500um"
RUS500um_merged$RUS_sample <- str_extract(RUS500um_merged$Sample, "RUS_?([0-9]+)") %>% sub("RUS([0-9]+)", "RUS_\\1", .)
RUS500um_merged$sample_type <- sapply(RUS500um_merged$Sample, function (x) str_extract(x, "(sample|blank)"))


## MERGE DATA FROM 20um WITH 500um
# combine data frames by identifying common columns, then subsetting DFs by them and binding together subsets
head(RUS500um_merged)
head(RUS20um_plastics)

common_cols_all <- intersect(names(RUS500um_merged), names(RUS20um_plastics))

RUS500um_merged_sub <- RUS500um_merged[, common_cols_all]
RUS20um_plastics_sub <- RUS20um_plastics[, common_cols_all]

RUS_dataSet <- rbind(RUS500um_merged_sub, RUS20um_plastics_sub)
head(RUS_dataSet)

# Fetch the polymer identifications based on the "sample_name" from the OpenSpecy library
# first extract the column with the information from the library
# make sure that all instances of "spectrum_identity.x" are correct given the "sample_name" from quality checking
# fetch the relevant database section for pulling out polymer names
library("OpenSpecy")
spec_lib <- load_lib("ftir")
dbMetadata <- subset(spec_lib[["ftir"]][["metadata"]])

RUS_dataSet$spectrum_id <- dbMetadata$spectrum_identity[match(RUS_dataSet$sample_name, dbMetadata$sample_name)]
head(RUS_dataSet)

# Delete unwanted columns
RUS_dataSet_clean <- subset(RUS_dataSet, select = -c(spectrum_identity.x, rsq.x, procedure.x, rsq.y, procedure.y))
head(RUS_dataSet_clean)

# add the meta data from the sampling
RUSmetaData <- read.csv("[...]/sample_metaData.csv", header = T)
head(RUSmetaData); str(RUSmetaData)

# assemble final data set
RUS_dat <- merge(RUS_dataSet_clean, RUSmetaData, by = "RUS_sample")
myOrder <- c("RUS_2", "RUS_3", "RUS_4", "RUS_5", "RUS_6", "RUS_7", "RUS_8", "RUS_9", "RUS_10", "RUS_11", "RUS_12", "RUS_13", "RUS_14", "RUS_15", "RUS_16", "RUS_17", "RUS_18", "RUS_19", "RUS_20", "RUS_21", "RUS_22", "RUS_23")

RUS_dat$RUS_sample <- factor(RUS_dat$RUS_sample, levels = myOrder)
head(RUS_dat)

# further data preparation: POLYMER CLASSES
# 1_clean polymer ID and sort into polymer classes
# find the different polymers
unique(RUS_dat$spectrum_id)

# create the vectors for classification of finds:
PE_patterns <- c("Polyethylene", "PE with silicate inorganic", "PE\\+silicate\\+bio", "polyethylene", "HDPE", "polyethylene oxidized", "polyethylene low density", "Polyethylene with acryloid and pthalocyanine \\(blue\\)")
CPE_patterns <- c("polyethylene chlorinated")
PP_patterns <- c("Polypropylene  with silicate mix", "fibre polypropylene", "polypropylene")
PS_patterns <- c("Styrofoam", "polystyrene", "styrene acrylonitrile")
PEST_patterns <- c("poly\\(ethylene terepthalate\\)", "PET", "polyester", "copolyester", "poly\\(butylene terephthalate\\)", "polyhydroxybutyric acid")
PC_patterns <- c("polycarbonate")
PA_patterns <- c("nylon 6 6")
APV_patterns <- c("PMMA", "Acrylic", "polu butadiene acrylonitrile", "lahmian medium acrylic paint", "polyurethane acrylic resin", "alkyd varnish", "styrene butyl methacrylate") #acrylates, polyurethanes, varnish
ABS_patterns <- c("acrylonitrile butadiene styrene")
other_patterns <- c("silicone/PDMS", "ethylene acrylic acid", "styrene butadiene", "poly\\(vinyl stearate\\)")
PTFE_patterns <- c("poly\\(tetrafluoroethylene\\)")

# initialise new col
RUS_dat$polClass <- "toFill"

# add new column to DF with the classes
RUS_dat$polClass[grepl(paste(PE_patterns, collapse = "|"), RUS_dat$spectrum_id, ignore.case = T)] <- "PE"
RUS_dat$polClass[grepl(paste(CPE_patterns, collapse = "|"), RUS_dat$spectrum_id, ignore.case = T)] <- "CPE"
RUS_dat$polClass[grepl(paste(PP_patterns, collapse = "|"), RUS_dat$spectrum_id, ignore.case = T)] <- "PP"
RUS_dat$polClass[grepl(paste(PS_patterns, collapse = "|"), RUS_dat$spectrum_id, ignore.case = T)] <- "PS"
RUS_dat$polClass[grepl(paste(PEST_patterns, collapse = "|"), RUS_dat$spectrum_id, ignore.case = T)] <- "PEST"
RUS_dat$polClass[grepl(paste(PC_patterns, collapse = "|"), RUS_dat$spectrum_id, ignore.case = T)] <- "PC"
RUS_dat$polClass[grepl(paste(PA_patterns, collapse = "|"), RUS_dat$spectrum_id, ignore.case = T)] <- "PA"
RUS_dat$polClass[grepl(paste(APV_patterns, collapse = "|"), RUS_dat$spectrum_id, ignore.case = T)] <- "APV"
RUS_dat$polClass[grepl(paste(ABS_patterns, collapse = "|"), RUS_dat$spectrum_id, ignore.case = T)] <- "ABS"
RUS_dat$polClass[grepl(paste(PTFE_patterns, collapse = "|"), RUS_dat$spectrum_id, ignore.case = T)] <- "PTFE"
RUS_dat$polClass[grepl(paste(other_patterns, collapse = "|"), RUS_dat$spectrum_id, ignore.case = T)] <- "other"

# check:
unique(RUS_dat$polClass)

#___add (geometric) size to each particle
RUS_dat$geomSize <- sqrt(RUS_dat$meas1*RUS_dat$meas2)

#___ADD SIZE CLASSES
size_breaks <- c(25, 50, 75, 100, 125, 150, 175, 200, 225, 250, 275, 300, 400, 500, 600, 700, 800, 900, 1000, 1100, 1200, 1300, 1400)
size_labels <- c("50", "75", "100", "125", "150", "175", "200", "225", "250", "275", "300", "400", "500", "600", "700", "800", "900", "1000", "1100", "1200", "1300", "1400")
RUS_dat$sizeCat <- cut(RUS_dat$geomSize, breaks = size_breaks, labels = size_labels)

#___FOR BLANK CORRECTED DATA SET:
# get summarised data frame
RUS_dat_sum <- ddply(RUS_dat, c("RUS_sample", "fraction", "sample_type", "polClass", "sizeCat"), summarise, n = length(RUS_sample))

# search for particles from blanks within sample, which could not be measured
# Check for NAs in sizeCat where sample_type = blank
na_indices <- is.na(RUS_dat_sum$sizeCat) & RUS_dat_sum$sample_type == "blank"

if (any(na_indices)) {
  # Get unique combinations of polClass, sample_type, and RUS_sample
  unique_combinations <- unique(RUS_dat_sum[na_indices, c("polClass", "sample_type", "RUS_sample")])

  # Iterate over each unique combination
  for (i in 1:nrow(unique_combinations)) {
    # Get the current combination
    combination <- unique_combinations[i, ]
    polClass_val <- combination$polClass
    sample_type_val <- combination$sample_type
    RUS_sample_val <- combination$RUS_sample

    # Find indices where polClass, sample_type, and RUS_sample match the current combination
    matching_indices <- RUS_dat_sum$polClass == polClass_val & RUS_dat_sum$sample_type == sample_type_val & RUS_dat_sum$RUS_sample == RUS_sample_val

    # Find a randomly selected non-NA value in sizeCat for the matching indices
    non_na_indices <- !is.na(RUS_dat_sum$sizeCat) & matching_indices
    random_index <- sample(which(non_na_indices), 1)

    # Get the value from sizeCat at the randomly selected index
    random_sizeCat <- RUS_dat_sum$sizeCat[random_index]

    # Update the NA values in sizeCat with the randomly selected value
    RUS_dat_sum$sizeCat[na_indices & matching_indices] <- random_sizeCat
  }
}

# summarise data again to collapse the newly labelled blanks into respective size categories
RUS_dat_sum <- ddply(RUS_dat_sum, c("RUS_sample", "fraction", "sample_type", "polClass", "sizeCat"), summarise, n = sum(n))

# PERFORM THE BLANK CORRECTION:
# the following function is subtracting the blank counts from sample findings within polymer type and size class
# Get unique RUS_sample values
unique_RUS_sample <- unique(RUS_dat_sum$RUS_sample)

# Loop through each unique RUS_sample
for (RUS_sample in unique_RUS_sample) {
  # Subset data for the current RUS_sample
  sub_data <- RUS_dat_sum[RUS_dat_sum$RUS_sample == RUS_sample, ]
  
  # Get unique size categories within the current RUS_sample
  unique_sizeCat <- unique(sub_data$sizeCat)
  
  # Loop through each unique size category
  for (sizeCat in unique_sizeCat) {
    # Loop through each unique polClass
    for (polClass in unique(sub_data$polClass)) {
      # Subset data for the current size category and polClass
      blank_n <- sub_data[sub_data$polClass == polClass & sub_data$sample_type == "blank" & sub_data$sizeCat == sizeCat, "n"]
      sample_n <- sub_data[sub_data$polClass == polClass & sub_data$sample_type == "sample" & sub_data$sizeCat == sizeCat, "n"]
      sizeCat_subset <- sub_data[sub_data$polClass == polClass & sub_data$sample_type == "sample" & sub_data$sizeCat == sizeCat, "sizeCat"]
      
      if (length(blank_n) > 0 && length(sample_n) > 0 && !any(is.na(sample_n))) {
        index <- sub_data$polClass == polClass & sub_data$sample_type == "sample" & sub_data$sizeCat == sizeCat
        sub_data[index, "n"] <- pmax(sample_n - blank_n, 0)
      }
    }
  }
  
  # Assign the updated subset data back to the main data frame
  RUS_dat_sum[RUS_dat_sum$RUS_sample == RUS_sample, ] <- sub_data
}

RUS_dat_sum_SampleDat <- subset(RUS_dat_sum, sample_type == "sample")
RUS_dat_sum_BlankCorr <- merge(RUS_dat_sum_SampleDat, RUSmetaData, by = "RUS_sample")
head(RUS_dat_sum_BlankCorr)


myOrder_month <- c("13 Jul 21", "11 Aug 21", "10 Sep 21", "08 Oct 21", "05 Nov 21", "26 Nov 21", "14 Jan 22", "11 Feb 22", "11 Mar 22", "08 Apr 22", "13 May 22", "03 Jun 22", "01 Jul 22", "29 Jul 22", "25 Aug 22", "23 Sep 22", "21 Oct 22", "18 Nov 22", "16 Dec 22", "13 Jan 23", "09 Feb 23", "10 Mar 23")
RUS_dat_sum_BlankCorr$month <- factor(RUS_dat_sum_BlankCorr$month, levels = myOrder_month)


# save the processed data file
write.csv(RUS_dat_sum_BlankCorr, file = "[...]/RUS_dat_ForAnalysis.csv", row.names = F)
