# Supplementary material for: Microplastics in the Water Column of the Rhine River Near Basel: 22 Months of Sampling
Source: Environ Sci Technol. 2024 Mar 13;58(12):5491–9. doi: 10.1021/acs.est.3c08364 (PMC10976896; doi:10.1021/acs.est.3c08364)
Supplement: Supplementary file 2 — es3c08364_si_002.zip [file es3c08364_si_002.zip › scripts/MatlabExtractionRoutine/ExtractOPUS.m]

% Program to extract single spectrum files from a video based measurement
% from OPUS and save them as .mat and .csv files
% Julien Reynes, July 2021

%Input : OPUS file saved as .mat (Matlab4) with AB matrix; "Filename"
%Output: "Extract folder" with single extracted files,
%EXTRACT_Filename_spxxx"

%% Extract .mat files
[file,path] = uigetfile('*.mat'); %Ask the user where is the file to convert
load([path,file]); %AB file is expected;
AB_old=AB;
AB=[];

selpath = uigetdir('Invalid','Select folder'); %ask the user where to save the files

mkdir(selpath,'Extracts') %create a folder "extract" in selected folder

filename=file(1:end-3); %remove extension (.mat)

filename(strfind(filename,'.'))='_'; % replace the . by _ in the string

AB(:,1)=AB_old(:,1);% first column is the wavenumbers
for i=2:size(AB_old,2) % AB matrix contain 1 column for wave number and each other columns is a samples intensity
    AB(:,2)=AB_old(:,i); %second column is intensity
    currentfilename=['EXTRACT_',filename,'_',num2str(i-2)]; %spnumber is starting from number 0
    save([selpath,'/Extracts/',currentfilename,'.mat'],'AB')
end

disp([num2str(i-1),' spectra were extracted as .mat files to ',selpath,'/Extracts/'])

%% Convert .mat OPUS spectra to csv files
disp('---')
disp(['Now converting .mat files to .csv OpenSpecy compatible files'])
disp('---')
disp('Please wait, this process can take up to several minutes')
disp('---')

cd([selpath,'/Extracts/'])
Listing=dir('*.mat*');

for i=1:size(Listing,1);
    CurrentName=Listing(i).name;
    load(Listing(i).name);
    AB=AB(AB(:,1)>1300 & AB(:,1)<3300,:);
    [idx,idx]=sort(AB(:,1));
    AB(:,1)=AB(idx,1);
    AB(:,2)=AB(idx,2);
    filename=[CurrentName(1:end-4)];
    idx = strfind(filename,".");
    filename(idx)="_";
    fid = fopen([filename,'.csv'],'w');
    %fprintf(fid,'%s,%s,%s\n\n','Created as new dataset',['Sample_',CurrentName(end-9:end-6)],'Avril 1 2020');
    fprintf(fid,'%s,%s\n','wavenumber','intensity');
    for k = 1:size(AB,1)
        fprintf(fid,'%.2f,%.4f\n',AB(k,1),AB(k,2));
    end
    fclose(fid);
    
end

disp([num2str(i),' spectra were extracted as.csv files to ',selpath,'/Extracts/'])

cd(selpath)
clear variables %clear variables from the workspace
disp('--DONE--');
