# Supplementary material for: Microplastics in the Water Column of the Rhine River Near Basel: 22 Months of Sampling
Source: Environ Sci Technol. 2024 Mar 13;58(12):5491–9. doi: 10.1021/acs.est.3c08364 (PMC10976896; doi:10.1021/acs.est.3c08364)
Supplement: Supplementary file 2 — es3c08364_si_002.zip [file es3c08364_si_002.zip › scripts/MatlabExtractionRoutine/FixMatFile.ipynb]

# %% [code]
import scipy.io as sio
import pathlib
import string
def fix_name(name):
    name="".join(c for c in name if c in string.ascii_letters+string.digits+"_")
    if name[0] not in string.ascii_letters:#name must start with a letter
        name="X"+name
    name=name[:63]#names may not be longer than 63 chars
    return name
ignore_names=["__header__","__version__","__globals__"]
def fix_struct(s):
    out_struct=dict()
    for name,value in s.items():
        if name not in ignore_names:
            out_struct[fix_name(name)]=value
    return out_struct
def struct_needs_fixing(s):
    for name in s.keys():
        if name not in ignore_names:
            if fix_name(name)!=name:
                return True
    return False
root=r"C:\Users\Reynes\Desktop\Oliver\Matlab programs" #CHANGE FOR YOUR FOLDER HERE
root=pathlib.Path(root)
files=list(root.glob("*.mat"))#get all the .mat data files in the directory
Overwrite=False #overwrite files in place
for f in files:
    new_f=f.parent/("fixed_"+f.name)#save the modified file with a prefix
    if Overwrite:new_f=f
    struct=sio.loadmat(str(f))
    if struct_needs_fixing(struct):
        print("fixing",str(f))
        struct=fix_struct(struct)
        sio.savemat(new_f,struct)
    else:
        print("skipping",str(f))

# %% [code]


# %% [code]
