# Supplementary material for: Microplastics in the Water Column of the Rhine River Near Basel: 22 Months of Sampling
Source: Environ Sci Technol. 2024 Mar 13;58(12):5491–9. doi: 10.1021/acs.est.3c08364 (PMC10976896; doi:10.1021/acs.est.3c08364)
Supplement: Supplementary file 2 — es3c08364_si_002.zip [file es3c08364_si_002.zip › scripts/R_scripts/00_forOpenSpecy/MiP_analysis_RawSpecMatching.R]

## MiP data base matching

##_______OpenSpecy________##
#__________________________#


###############
#__MATCHING
# create empty df to fill with match results; create empty list to store adjusted & corrected spectra
matches <- data.frame(sample_name = c(), spectrum_identity = c(), rsq = c(), organization = c())
outputSpectraList.adj <- list()
outputSpectraList.adj.corr <- list()

# loop OpenSpecy precedure through spectra in the list
for (i in 1:length(inputSpectraList)) {		
	sampleSpec.adj <- inputSpectraList[[i]][1:2] %>% adj_intens(type = "none")
	outputSpectraList.adj[[i]] <- sampleSpec.adj
	
	# correct spectrum; smoothing uses Savitzky and Golay filter; baseline correction with IModPolyFit
	sampleSpec.adj.sm <- smooth_intens(sampleSpec.adj, p = 3, n = 11, make_rel = T)
	sampleSpec.adj.corr <- subtr_bg(sampleSpec.adj.sm, degree = 8, make_rel = T)
	outputSpectraList.adj.corr[[i]] <- sampleSpec.adj.corr
	
	# match spectrum and store top match; this does min-may normalization and Pearson correlation coefficient is calculated
	matchTop <- match_spec(sampleSpec.adj.corr, library = spec_lib, which = "ftir", top_n = n.TopMatches)
	
	# it looks like sometimes the match_spec() output contains more than the specified "top_n"; is this when positions "top_n" & "top_n+1" are tied?
	# this statement checks for longer outputs and trims it to the specified length, warning that this happened
	if(length(matchTop$sample_name) > n.TopMatches){
		print("ATTENTION: More matches than n.TopMatches in sample number:")
		print(i)
		matchTop <- slice_head(matchTop, n = n.TopMatches)
	}
	
	#store results
	matches <- rbind(matches, matchTop)
}

# convert tibble format to "classic" data frame
matches.df <- as.data.frame(matches)

# fetch spectra sample names from each file preserving same order as loaded into the list
all_filenames <- as.data.frame(sub("\\..*$", "", basename(all_paths)))
# replicate names by number of top matches and name column
all_filenames.exp <- as.data.frame(all_filenames[rep(seq.int(1, nrow(all_filenames)), each = n.TopMatches), 1])
colnames(all_filenames.exp) <- "specName"
colnames(all_filenames) <- "specName"

# add to the spectra table
matches.df.named <- cbind(matches.df, all_filenames.exp)

confidentMatches <- matches.df.named

# export the table as CSV into the spectra folder (EDIT FILE PATH ACCORDINGLY!)
write.csv(confidentMatches, output.fp.raw, row.names = F)
