# Supplementary material for: Microplastics in the Water Column of the Rhine River Near Basel: 22 Months of Sampling
Source: Environ Sci Technol. 2024 Mar 13;58(12):5491–9. doi: 10.1021/acs.est.3c08364 (PMC10976896; doi:10.1021/acs.est.3c08364)
Supplement: Supplementary file 2 — es3c08364_si_002.zip [file es3c08364_si_002.zip › scripts/R_scripts/00_forOpenSpecy/00_MiP_analysis.R]

## MiP data base matching

##_______OpenSpecy________##
#__________________________#

# main github page with basic workflow: https://github.com/wincowgerDEV/OpenSpecy
# guides: https://htmlpreview.github.io/?https://github.com/wincowgerDEV/OpenSpecy/blob/main/vignettes/sop.html


### !! NOTE: this is for OpenSpecy v0.9.5 !! ###

#############
#__LOAD LIBS
library("dplyr")
library("OpenSpecy")
library("ggplot2")
library("signal")
library("gridExtra")

#__DEFINE DATA SOURCE
#get_lib()

# loads the libraries
spec_lib <- load_lib("ftir") # raw data matching
spec_lib.deriv <- load_lib("ftir", path = "[...]/OpenSpecyLib_deriv/") # 1st derivative

# this is to load the .CSV files from ATR FTIR, or the extracted files from the µFTIR files
# obtain file paths
all_paths <- list.files(path = "[...]/", pattern = "*.csv", full.names = T)
# load all files into a list
inputSpectraList <- lapply(all_paths, read_text)


# ARE THESE LUMOS SPECTRA? (yes/no)
LUMOS <- "yes"


# define how many top matches & RSQ score you want for each spectrum
n.TopMatches <- 1
desired.rsq <- 0.7

# define filepath with filename for output csv
output.fp.raw <- "[...]/filename_raw.csv"
output.fp.deriv <- "[...]/filename_deriv.csv"

# where to save plots?
plotSavePath <- "[...]/"


#__LOAD & EXECUTE RAW DATA MATCHING SCRIPT
source("[...]/MiP_analysis_RawSpecMatching.R") # see separately provided script


#__LOAD & EXECUTE 1st DERIVATIVE DATA MATCHING SCRIPT
source("[...]/MiP_analysis_1stDerivMatching.R")


#__PLOT THE SPECTRA FOR VISUAL ASSESSMENT

## get the sample spec numbers for the plotting loop
matches.df.named.specNumbers.raw <- as.numeric(sub(".*_", "", matches.df.named$specName))
matches.df.named$specNumber <- as.numeric(sub(".*_", "", matches.df.named$specName))

specNumbers.deriv <- as.numeric(sub(".*_", "", matches.deriv.df.named$specName))
matches.deriv.df.named$specNumber <- as.numeric(sub(".*_", "", matches.deriv.df.named$specName))

######
# Add a new column 'RowNumber' that starts at 0
matches.deriv.df.named <- matches.deriv.df.named %>% mutate(specNumber2 = row_number() - 1)

# View the updated DataFrame
print(df)


# extract the regular file name (excluding the spectrum number)
regNames <- sub("(\\d+)$.*", "", matches.df.named$specName)[1]

# apply yes/no switch depending on what FTIR was used
set_range_x <- function(LUMOS) {
  if (LUMOS == "yes") {
    range_x <- c(3350, 1300)
  } else {
    range_x <- c(4000, 600)
  }
  return(range_x)
}

range_x <- set_range_x(LUMOS)

# define a function to perform the plotting for each element of the list
plot_spectrum <- function(i) {
  plot_title <- matches.df.named.specNumbers.raw[[i]]

  #retrieve sample spectrum
  sampleSpec <- outputSpectraList.adj.corr[[i]][1:2]

  #retrieve name of matched database spectrum
  db.match.raw <- matches.df.named$sample_name[matches.df.named$specNumber == plot_title]

  #retrieve spectrum of matched database spectrum using its name
  dbSpec <- subset(spec_lib[["ftir"]][["library"]], sample_name == db.match.raw)
  dbSpec$intensity_rel <- make_rel(dbSpec$intensity)

  #plot the spectra
  plot_color <- matches.df.named$specName[matches.df.named$specNumber == plot_title]
  ref.name <- matches.df.named$spectrum_identity[matches.df.named$specNumber == plot_title]
  ref.name.2 <- paste0("raw:",ref.name)
  plot <- ggplot(sampleSpec, aes(x = wavenumber, y = intensity, color = plot_color)) + geom_line() + scale_x_reverse(limits = range_x) + theme_bw() + theme(legend.title = element_blank(), panel.grid.major = element_blank(), panel.grid.minor = element_blank(), legend.position = "bottom") + guides(color = guide_legend(ncol = 1, byrow = F)) + geom_line(data = dbSpec, aes(x = wavenumber, y = intensity_rel, color = ref.name.2)) + geom_vline(xintercept = c(3081, 3059, 3025, 2962, 2926, 2872, 2855, 1716, 1600, 1465, 1377), linetype = "dashed", size = 0.05)

  num <- matches.df.named.specNumbers.raw[[i]]
  if(num %in% specNumbers.deriv) {
    db.match.deriv <- matches.deriv.df.named$sample_name[matches.deriv.df.named$specNumber == plot_title]
    dbSpec.deriv <- subset(spec_lib[["ftir"]][["library"]], sample_name == db.match.deriv)
    dbSpec.deriv$intensity_rel <- make_rel(dbSpec.deriv$intensity)
    
    ref.name.deriv <- matches.deriv.df.named$spectrum_identity[matches.deriv.df.named$specNumber == plot_title]
    ref.name.deriv.2 <- paste0("deriv:",ref.name.deriv)
    plot <- plot + geom_line(data = dbSpec.deriv, aes(x = wavenumber, y = intensity_rel, color = ref.name.deriv.2))
  }
  ggsave(filename = paste0(regNames, num, ".png"), plot, path = plotSavePath, width = 5, height = 3, dpi = 300)
}

# use lapply to apply the function to each element of the list
lapply(seq_along(matches.df.named.specNumbers.raw), plot_spectrum)
