# Supplementary material for: Microplastics in the Water Column of the Rhine River Near Basel: 22 Months of Sampling
Source: Environ Sci Technol. 2024 Mar 13;58(12):5491–9. doi: 10.1021/acs.est.3c08364 (PMC10976896; doi:10.1021/acs.est.3c08364)
Supplement: Supplementary file 2 — es3c08364_si_002.zip [file es3c08364_si_002.zip › scripts/R_scripts/00_forOpenSpecy/MiP_analysis_1stDerivMatching.R]

## MiP data base matching

##_______OpenSpecy________##
#__________________________#


#__LOOP FOR MATCHING SPECTRA USING 1st DERIVATIVES

# create empty df to fill
outputSpectraList.adj.deriv <- list()
#outputSpectraList.adj <- list()
matches.deriv <- data.frame(sample_name = c(), spectrum_identity = c(), rsq = c(), organization = c())

# loop to obtain derivatives of unknown spectra and save them again in the list
for (i in 1:length(inputSpectraList)) {		
	sampleSpec.adj <- inputSpectraList[[i]][1:2] %>% adj_intens(type = "none")
	#outputSpectraList.adj[[i]] <- sampleSpec.adj
	
	# obtain 1st derivative of the intensity from the unknown spectrum; smoothing & derivative with sgolay()
	intDeriv <- as.data.frame(filter(filt = sgolay(p = 3, n = 11, m = 1), x = sampleSpec.adj$intensity))
	colnames(intDeriv) <- "intensity"
	waveN <- as.data.frame(sampleSpec.adj$wavenumber)
	colnames(waveN) <- "wavenumber"
	sampleSpec.adj.deriv <- cbind(waveN, intDeriv)
	
	# save the derivatives of sample spectra in a list file...
	outputSpectraList.adj.deriv[[i]] <- sampleSpec.adj.deriv
	
	# match spectrum and store top match
	matchTop <- match_spec(sampleSpec.adj.deriv, library = spec_lib.deriv, which = "ftir", top_n = n.TopMatches)
	
	# it looks like sometimes the match_spec() output contains more than the specified "top_n"; is this when positions "top_n" & "top_n+1" are tied?
	# this statement checks for longer outputs and trims it to the specified length, warning that this happened
	if(length(matchTop$sample_name) > n.TopMatches){
		print("ATTENTION: More matches than n.TopMatches in sample number:")
		print(i)
		matchTop <- slice_head(matchTop, n = n.TopMatches)
	}
	
	#store results
	matches.deriv <- rbind(matches.deriv, matchTop)
}

# convert tibble format to "classic" data frame
matches.deriv.df <- as.data.frame(matches.deriv)

#checks if desired
#length(matches.deriv.df$sample_name)
#head(matches.deriv.df)
#str(matches.deriv.df);tail(matches.deriv.df)

# fetch spectra sample names from each file preserving same order as loaded into the list
all_filenames <- as.data.frame(sub("\\..*$", "", basename(all_paths)))
# replicate names by number of top matches and name column
all_filenames.exp <- as.data.frame(all_filenames[rep(seq.int(1, nrow(all_filenames)), each = n.TopMatches), 1])
colnames(all_filenames.exp) <- "specName"
colnames(all_filenames) <- "specName"

# add to the spectra table & check finished data table
matches.deriv.df.named <- cbind(matches.deriv.df, all_filenames.exp)
head(matches.deriv.df.named)

# extract "confident" matches
confidentMatches.deriv <- subset(matches.deriv.df.named, rsq >= desired.rsq)
uniques.deriv <- unique(confidentMatches.deriv$spectrum_identity) # check different types that turned up; this can be used to subset for checking specific substances...


# export the table as CSV into the spectra folder
write.csv(confidentMatches.deriv, output.fp.deriv, row.names = F)
